# Supplementary material for: Role of risk factors, scoring systems, and prognostic models in predicting the functional outcome in meningioma surgery: multicentric study of 552 skull base meningiomas
Source: Neurosurg Rev. 2023 May 23;46(1):124. doi: 10.1007/s10143-023-02004-5 (PMC10205827; doi:10.1007/s10143-023-02004-5)
Supplement: Supplementary file 1 — ESM 1 [file 10143_2023_2004_MOESM1_ESM.xlsx]

## Sheet: Calculator
			Risk of onset of a new neurologic deficit						Instructions:
					Diameter (mm)	Location			1. Fill the meningioma diameter into the yellow field F5
			-2.1282	0.0289	30	Planum sphenoidale	-0.229		2. Select the exact location of meningioma from the drop-down list in the yellow field G5
									3. Risk of onset of a new neurologic deficit (permanent or transient) appears in green field E11
			Risk score =	-1.8339
			y =	0.137774
			Risk of onset of a new neurologic deficit =	13.7774	%

## Sheet: Formula
Risk score (bellow f(X)) = -2,1282 + 0,0289 x diameter (mm) + location*

## Sheet: Sourcce data
Location
Cerebellopontine angle + Jugular foramen	-1.1002
Sphenoid wing, lateral variant	-0.9969
Frontobasal	-0.9789
Olfactory groove	-0.7088
Sella turcica + Tuberculum sellae	-0.4329
Sphenoorbital	-0.2768
Planum sphenoidale	-0.229
Middle cranial fossa	-0.202
Sphenoid wing, medial variant	0
Cavernous sinus	0.0571
Sphenoid wing, middle variant	0.1872
Foramen magnum	0.3805
Petrous + Posterior clinoid process	1.7218
Petroclival + Clival	2.2125
