# Supplementary material for: Role of risk factors, scoring systems, and prognostic models in predicting the functional outcome in meningioma surgery: multicentric study of 552 skull base meningiomas
Source: Neurosurg Rev. 2023 May 23;46(1):124. doi: 10.1007/s10143-023-02004-5 (PMC10205827; doi:10.1007/s10143-023-02004-5)
Supplement: Supplementary file 2 — ESM 2 [file 10143_2023_2004_MOESM2_ESM.xlsx]

## Sheet: Calculator
	Risk of postoperative decrease in KPS												Instructions:
			Diameter (mm)		Dural tail (0/1)	Location			Hyperostosis (0/1)		Age (years)		1. Fill the meningioma diameter into the yellow field D5
	-6.2271	0.0514	30	0.9781	1	Cerebellopontine angle + Jugular foramen	0.3976	-1.3962	0	0.028	40		2. Fill in 0 for absence / 1 for presence of dural tail in yellow field F5
	Risk score =	-2.102											3. Select the exact location of meningioma from the drop-down list in the yellow field G5
	y =	0.108903											4. Fill in 0 for absence / 1 for presence of hyperostosis in yellow field J5
	Risk of KPS↓ =	10.8903	%										5. Fill in the patient´s age in yellow field L5
													6. Risk of postoperative decrease in KPS appears in green field C8

## Sheet: Formula
Risk score (bellow f(X)) = -6.2271 + 0.0514 x diameter (mm) + 0.9781 x dural tail (0/1) + location** - 1.3962 x hyperostosis (0/1) + 0.0280 x age (years)

## Sheet: Sourcce data
Location
Frontobasal	-12.0078
Sphenoid wing, lateral variant	-1.1138
Olfactory groove	-0.3455
Middle cranial fossa	-0.2336
Sphenoid wing, medial variant	0
Sphenoid wing, middle variant	0.3612
Cerebellopontine angle + Jugular foramen	0.3976
Planum sphenoidale	0.4663
Cavernous sinus	0.9606
Sella turcica + Tuberculum sellae	1.7553
Sphenoorbital	1.7941
Foramen magnum	1.8534
Petroclival + Clival	2.2055
Petrous + Posterior clinoid process	3.0063
